# Supplementary material for: Molecular characterization of MAP9 in the photoreceptor sensory cilia as a modifier in canine RPGRIP1-associated cone-rod dystrophy
Source: Front Cell Neurosci. 2023 Aug 15;17:1226603. doi: 10.3389/fncel.2023.1226603 (PMC10464610; doi:10.3389/fncel.2023.1226603)
Supplement: Supplementary file 1 [file Table_1.xlsx]

## Sheet: Sup Table1
	Supplementary table 1: Primary antibodies used in current study
	Target protein	Host	Isotype	Dilution	Source	Cat#
	Acetylated α-tubulin	Mouse	Monoclonal IgG2bκ	1:1000	Sigma-Aldrich	T7451
	Acetylated α-tubulin	Rabbit	Monoclonal IgG	1:1000	abcam	ab179484
	γ-tubulin	Mouse	Monoclonal IgG1	1:500	Sigma-Aldrich	T6557
	human cone arrestin	Goat	Polyclonal IgG	1:200	-	Custom made
	MAP9	Rabbit	Polyclonal IgG	1:200	Proteintech	26078-1-AP
	MAP9	Rabbit	Polyclonal IgG	1:200	Novus Biologicals	NBP1-90842
	Myc	Mouse	Monoclonal IgG2a	1:1000	Cell Signaling Technology	2276
	Rhodopsin	Mouse	Monoclonal IgG1	1:1000	Sigma-Aldrich	MAB5316
	RPGRIP1	Rabbit	Polyclonal IgG	1:200	-	Custom made

## Sheet: Sup Table2
	Supplementary table 2: Meta-analytic data on human single cell RNA-seq from the HPA database
	MAP9 transcript expression				RPGRIP1 transcript expression
		Cell type	nTPM			Cell type	nTPM
	1	Endometrial ciliated cells	121.6		1	Early spermatids	172.5
	2	Respiratory ciliated cells	97.5		2	Rod photoreceptor cells	130.8
	3	Rod photoreceptor cells	82.2		3	Cone photoreceptor cells	129.2
	4	Cone photoreceptor cells	75.8		4	Late spermatids	124.6
	5	Spermatocytes	67.6		5	Spermatocytes	43.9
	6	Horizontal cells	63.4		6	Muller glia cells	5.6
	7	Spermatogonia	59.2		7	Bipolar cells	2.7
	8	Excitatory neurons	58.2		8	Horizontal cells	2.6
	9	Inhibitory neurons	57		9	Leydig cells	2.4
	10	Cardiomyocytes	56.6		10	Spermatogonia	2.3
	11	Bipolar cells	55.7		11	Kupffer cells	1.5
	12	Proximal tubular cells	54.2		12	Syncytiotrophoblasts	1.5
	13	Prostatic glandular cells	53.1		13	Hofbauer cells	1.3
	14	Peritubular cells	48.3		14	Macrophages	1.3
	15	Early spermatids	47.9		15	Excitatory neurons	1.1
	16	Leydig cells	47.8		16	Inhibitory neurons	1.1
	17	Endometrial stromal cells	43.6		17	Langerhans cells	1.1
	18	Muller glia cells	41.8		18	monocytes	1.1
	19	Alveolar cells type 2	41.7		19	Cytotrophoblasts	0.9
	20	Alveolar cells type 1	37.8		20	Microglial cells	0.9
	21	Pancreatic endocrine cells	34.3		21	Oligodendrocytes	0.9
	22	Distal tubular cells	34.2		22	Hepatocytes	0.8
	23	Astrocytes	33.5		23	Erythroid cells	0.4
	24	Ductal cells	33.2		24	Peritubular cells	0.4
	25	Smooth muscle cells	32.9		25	Breast myoepithelial cells	0.3
	26	Theca cells	30		26	Schwann cells	0.3
	27	Collecting duct cells	27.6		27	Thymic epithelial cells	0.3
	28	Glandular and luminal cells	26.2		28	Breast glandular cells	0.2
	29	Oligodendrocytes	25.9		29	Cardiomyocytes	0.2
	30	Sertoli cells	24.9		30	Club cells	0.2
	31	Breast myoepithelial cells	24.1		31	Endothelial cells	0.2
	32	Fibroblasts	23.8		32	Extravillous trophoblasts	0.2
	33	Oligodendrocyte precursor cells	22.6		33	Intestinal goblet cells	0.2
	34	Schwann cells	21.8		34	Plasma cells	0.2
	35	Basal prostatic cells	20.3		35	Adipocytes	0.1
	36	Cholangiocytes	19.2		36	Alveolar cells type 2	0.1
	37	Club cells	19.2		37	Endometrial ciliated cells	0.1
	38	Basal respiratory cells	18.5		38	Endometrial stromal cells	0.1
	39	Exocrine glandular cells	18.2		39	Serous glandular cells	0.1
	40	B-cells	18		40	Theca cells	0.1
	41	Thymic epithelial cells	17.8		41	Alveolar cells type 1	0
	42	Ionocytes	16.8		42	Astrocytes	0
	43	Salivary duct cells	16.8		43	B-cells	0
	44	Granulosa cells	16		44	Basal keratinocytes	0
	45	T-cells	15.8		45	Basal prostatic cells	0
	46	Breast glandular cells	15.7		46	Basal respiratory cells	0
	47	Microglial cells	13.7		47	Basal squamous epithelial cells	0
	48	Late spermatids	13.2		48	Cholangiocytes	0
	49	Gastric mucus-secreting cells	13.1		49	Collecting duct cells	0
	50	Mucus glandular cells	12.9		50	dendritic cells	0
	51	Enteroendocrine cells	11.8		51	Distal enterocytes	0
	52	Basal squamous epithelial cells	9.6		52	Distal tubular cells	0
	53	NK-cells	9.5		53	Ductal cells	0
	54	Serous glandular cells	9.5		54	Enteroendocrine cells	0
	55	Cytotrophoblasts	9.4		55	Exocrine glandular cells	0
	56	Erythroid cells	8.1		56	Fibroblasts	0
	57	dendritic cells	7.9		57	Gastric mucus-secreting cells	0
	58	Melanocytes	7		58	Glandular and luminal cells	0
	59	Plasma cells	4.9		59	granulocytes	0
	60	granulocytes	4.6		60	Granulosa cells	0
	61	Adipocytes	3.3		61	Ionocytes	0
	62	Extravillous trophoblasts	3.3		62	Melanocytes	0
	63	Basal keratinocytes	3.1		63	Mucus glandular cells	0
	64	Endothelial cells	2.8		64	NK-cells	0
	65	Syncytiotrophoblasts	2.2		65	Oligodendrocyte precursor cells	0
	66	Macrophages	1.9		66	Pancreatic endocrine cells	0
	67	Squamous epithelial cells	1.6		67	Paneth cells	0
	68	Kupffer cells	1.5		68	Prostatic glandular cells	0
	69	monocytes	1.2		69	Proximal enterocytes	0
	70	Suprabasal keratinocytes	1.1		70	Proximal tubular cells	0
	71	Skeletal myocytes	1		71	Respiratory ciliated cells	0
	72	Undifferentiated cells	0.7		72	Salivary duct cells	0
	73	Hofbauer cells	0.5		73	Sertoli cells	0
	74	Intestinal goblet cells	0.3		74	Skeletal myocytes	0
	75	Distal enterocytes	0.2		75	Smooth muscle cells	0
	76	Paneth cells	0.2		76	Squamous epithelial cells	0
	77	Hepatocytes	0		77	Suprabasal keratinocytes	0
	78	Langerhans cells	0		78	T-cells	0
	79	Proximal enterocytes	0		79	Undifferentiated cells	0
